# Supplementary material for: Physicochemical Properties of Dried and Powdered Pear Pomace
Source: Molecules. 2024 Feb 5;29(3):742. doi: 10.3390/molecules29030742 (PMC10856639; doi:10.3390/molecules29030742)
Supplement: Supplementary file 1 [file molecules-29-00742-s001.zip]

Archive with 1 entries (1 files):
- molecules-2848984-supplementary.pdf
